# Supplementary material for: Fabrication of Magnetic Poly(L-lactide) (PLLA)/Fe3O4 Composite Electrospun Fibers
Source: Materials (Basel). 2024 Aug 1;17(15):3773. doi: 10.3390/ma17153773 (PMC11312587; doi:10.3390/ma17153773)
Supplement: Supplementary file 1 [file materials-17-03773-s001.zip]

Archive with 1 entries (1 files):
- materials-2988525-supplementary.pdf
